# Supplementary material for: Etiology of Influenza-Like Illnesses from Sentinel Network Practitioners in Réunion Island, 2011-2012
Source: PLoS One. 2016 Sep 21;11(9):e0163377. doi: 10.1371/journal.pone.0163377 (PMC5031398; doi:10.1371/journal.pone.0163377)
Supplement: S1 File — (XLSX) [file pone.0163377.s001.xlsx]

## Sheet: pathogens repartition
S1 Dataset. Identified pathogens per week and percentage of ILI consultations declared by the sentinel GPs in 2011 and 2012 in Réunion Island
		A(H1N1)pdm09	Influenza A	Influenza B	Rhinovirus/Enterovirus	Parainfluenza	RSV	Coronavirus	Human metapneumovirus	Other viruses (Adenovirus, Bocavirus, Chlamydiae pneumoniae, Mycoplasma Pneumoniae)	Adenovirus	Bocavirus	Chlamydia pneumoniae	Mycoplasma pneumoniae	Negative	% of consultations for ILI
2011	1						1			0						0.0183036
	2									0						0.00960583
	3									0						0.0118475
	4									0						0.0124262
	5								1	0						0.0121025
	6		2							0						0.0161168
	7						1			0						0.025629
	8									0						0.0279182
	9		1				1			0					1	0.0309725
	10									0						0.0298408
	11			1						0						0.0223681
	12									0						0.0171714
	13							1		0						0.014222
	14									0						0.0166941
	15									0						0.0144003
	16				1			1		0					2	0.0205159
	17		1		4					1			1		2	0.0276255
	18							1		0					1	0.0334766
	19		1	1	1					0						0.032893
	20		2		1					0						0.0317778
	21		1		1					0						0.0296941
	22		2		2					0						0.0443539
	23		2		1					0						0.0484546
	24		2	1	1					1	1					0.0590344
	25		2		1	1				0					2	0.0529732
	26		4		3			1		0					1	0.0625124
	27		4		2					0					2	0.0555942
	28		2		1	1				0						0.067377
	29				1					0						0.0424095
	30		1							0					2	0.0284542
	31				1	1				0						0.0227498
	32				1					0						0.0217341
	33									0						0.0214791
	34		1		1					1		1				0.0209142
	35					2				0					2	0.0319865
	36									0					3	0.0383668
	37					1				1				1	1	0.0300531
	38		1			1				1	1				1	0.0296519
	39									0					3	0.0283582
	40									0						0.0222888
	41									0					2	0.0160223
	42		1		1					0						0.0234785
	43									0						0.0181425
	44			1	2			1		0						0.0197033
	45				1					0						0.0278995
	46									0					1	0.020653
	47			1	1					0						0.021153
	48				1			1		0						0.0197857
	49				1				1	0						0.0249642
	50									0					1	0.0218878
	51									0						0.0270793
	52								1	0						0.0250678
2012	1									0						0.0231799
	2								1	0						0.0161594
	3								1	0						0.0107252
	4			1						0						0.0105761
	5									0						0.0125366
	6				1					0						0.0212886
	7									2	1	1				0.0199888
	8									0						0.0200151
	9				1					0						0.01886
	10									0						0.0245055
	11									0						0.0207507
	12									0						0.0166199
	13									0					2	0.0202775
	14									0						0.0260607
	15									0						0.0277427
	16		2							0						0.0299367
	17									1				1		0.0359363
	18						1			0						0.0335251
	19				1					0					2	0.0422574
	20			1						0						0.0397653
	21		3		1					0					1	0.0317975
	22		3	1				1		0					1	0.0382166
	23			4						0					2	0.0515743
	24			1	1					0						0.0650241
	25		1		1					0					1	0.0656849
	26			3						1				1	2	0.0614481
	27		2	1	1					0						0.0777551
	28		1	1						0						0.0650685
	29			1	1					0					2	0.0606239
	30			1						1				1		0.0465343
	31							1		0						0.0321252
	32							1		0					1	0.0284172
	33				1					0						0.0301641
	34			1						0					2	0.0317198
	35		1		2					0					1	0.053642
	36			1	3					0					1	0.0585115
	37			1	1					0					1	0.0493662
	38			1				1		1		1				0.049722
	39			1						0					1	0.0452119
	40	1			1				1	0						0.0324443
	41	1						1		0						0.0390805
	42	3	1							0						0.0254472
	43				1					0					1	0.0240666
	44			2	1					1	1				1	0.0237369
	45	1							1	0					1	0.0283425
	46				2		1			0						0.0252221
	47						1			0						0.0248542
	48									0					1	0.0290501
	49				2				1	0					1	0.0246509
	50									1	1				1	0.029486
	51		3	1						0						0.0244962
	52									0						0.0321905
	TOTAL	6	47	28	52	7	6	11	8	13	5	3	1	4	53
